# Supplementary material for: Revealing pseudorotation and ring-opening reactions in colloidal organic molecules
Source: Nat Commun. 2021 May 14;12:2810. doi: 10.1038/s41467-021-23144-6 (PMC8121934; doi:10.1038/s41467-021-23144-6)
Supplement: Supplementary file 9 — Source Data [file 41467_2021_23144_MOESM9_ESM.xlsx]

## Sheet: Fig_1H
Molecule size	prob. Density_Any molecule	prob. Density_Cyclic molecule
1	0.524979	0
2	0.179748	0
3	0.0892093	0
4	0.058139	0.00379467
5	0.0367513	0.0361848
6	0.0263945	0.0204319
7	0.0196963	0.0298693
8	0.0118398	0.0512422
9	0.0088431	0.0568261
10	0.00677175	0.0742081
11	0.00576671	0.0552604
12	0.00479844	0.0395913
13	0.00463911	0.0686922
14	0.00289868	0.0676533
15	0.00281288	0.0849673
16	0.00202233	0.0515152
17	0.00204072	0.048048
18	0.00142789	0.055794
19	0.00116437	0.0473684
20	0.00123178	0.0746269
21	0.000839574	0.109489
22	0.000655726	0.0747664
23	0.000667982	0.0550459
24	0.00049639	0.0493827
25	0.000343184	0.0892857
26	0.00039221	0.015625
27	0.000416723	0.0441176
28	0.000324799	0.0188679
29	0.000251259	0.0243902
30	0.000239003	0.0769231
31	0.000239003	0
32	0.000220618	0
33	0.000232875	0.0263158

## Sheet: Fig_2B
deviation from mean angle, cyclobutane	prob. density, cyclobutane	deviation from mean angle, cyclopentane	prob. density, cyclopentane
-4.5	0	-5.6	0.0107066
-3.5	0.0217391	-4.8	0.01606
-2.5	0.0507246	-4	0.0187366
-1.5	0.173913	-3.2	0.0588865
-0.5	0.275362	-2.4	0.0374732
0.5	0.253623	-1.6	0.0802998
1.5	0.152174	-0.8	0.12848
2.5	0.0434783	4.44089e-16	0.173983
3.5	0.0217391	0.8	0.163276
4.5	0.00724638	1.6	0.157923
		2.4	0.0990364
		3.2	0.117773
		4	0.0535332
		4.8	0.0347966
		5.6	0.0294433
		6.4	0.0187366
		7.2	0.01606
		8	0.0133833
		8.8	0.00802998
		9.6	0.0133833

## Sheet: Fig_2C
theta0	q0	theta1	q1	theta2	q2
2.26498	0.179694	1.01592	0.0518436	3.1715	0.0988093
1.82492	0.164221	1.45201	0.029764	3.06209	0.0283164
2.12659	0.148093	1.15232	0.0668105	4.32471	0.0331376
2.38835	0.15634	1.15976	0.0703586	5.41864	0.0282717
1.4803	0.120716	0.96948	0.110285	0.195157	0.062323
2.52814	0.0944733	0.315054	0.05423	5.59406	0.0994574
2.79763	0.117412	0.314378	0.0372254	0.751493	0.0847692
1.19483	0.0628087	1.10914	0.0603742	6.05382	0.0365296
2.29106	0.134078	5.89657	0.107793
2.15139	0.0858618	0.679341	0.0524759
1.95496	0.0181477	5.22901	0.0285355
3.68428	0.0336652
3.61698	0.107891

## Sheet: Fig_3A
experimental_phi	experimental_prob. density	entropic-sim_phi	entropic-sim_prob. density	MC-sim_phi	MC-sim_prob. density	atomic_phi	atomic_prob. density
0.00167789	1.06741	0.00166674	1.0096	0.00166849	1.00325	-1	1.00472
0.00499556	1.09282	0.00500007	1.01375	0.00500167	1.00655	-0.979798	0.918521
0.00831323	0.686192	0.0083334	1.01103	0.00833484	0.994396	-0.959596	0.969742
0.0116309	1.09282	0.0116667	1.00528	0.011668	1.0094	-0.939394	0.964178
0.0149486	1.01658	0.015	0.994062	0.0150012	1.0241	-0.919192	0.922137
0.0182662	0.965752	0.0183334	1.00317	0.0183344	0.995296	-0.89899	1.00433
0.0215839	0.78785	0.0216667	0.998942	0.0216676	1.013	-0.878788	0.915502
0.0249016	1.042	0.025	0.997704	0.0250007	0.993946	-0.858586	0.975076
0.0282193	0.965752	0.0283334	0.999185	0.0283339	0.996346	-0.838384	0.958478
0.0315369	1.24531	0.0316667	0.995252	0.0316671	1.0046	-0.818182	0.926299
0.0348546	1.16907	0.035	1.00353	0.0350003	0.979846	-0.79798	1.00315
0.0381723	1.27073	0.0383333	0.995737	0.0383335	0.986146	-0.777778	0.913122
0.0414899	1.042	0.0416667	0.986439	0.0416666	1.01135	-0.757576	0.980088
0.0448076	0.838679	0.045	0.993552	0.0449998	0.999646	-0.737374	0.952736
0.0481253	0.78785	0.0483333	0.9928	0.048333	0.982846	-0.717172	0.93095
						-0.69697	1.00121
						-0.676768	0.91141
						-0.656566	0.984691
						-0.636364	0.947047
						-0.616162	0.936022
						-0.59596	0.998546
						-0.575758	0.91039
						-0.555556	0.988803
						-0.535354	0.941501
						-0.515152	0.941442
						-0.494949	0.995204
						-0.474747	0.910074
						-0.454545	0.992351
						-0.434343	0.936188
						-0.414141	0.947128
						-0.393939	0.991244
						-0.373737	0.910464
						-0.353535	0.99527
						-0.333333	0.931188
						-0.313131	0.952994
						-0.292929	0.986736
						-0.272727	0.911554
						-0.252525	0.997508
						-0.232323	0.92658
						-0.212121	0.958949
						-0.191919	0.981759
						-0.171717	0.913327
						-0.151515	0.999023
						-0.131313	0.922432
						-0.111111	0.964899
						-0.0909091	0.9764
						-0.0707071	0.915756
						-0.0505051	0.999788
						-0.030303	0.918806
						-0.010101	0.970748
						0.010101	0.970748
						0.030303	0.918806
						0.0505051	0.999788
						0.0707071	0.915756
						0.0909091	0.9764
						0.111111	0.964899
						0.131313	0.922432
						0.151515	0.999023
						0.171717	0.913327
						0.191919	0.981759
						0.212121	0.958949
						0.232323	0.92658
						0.252525	0.997508
						0.272727	0.911554
						0.292929	0.986736
						0.313131	0.952994
						0.333333	0.931188
						0.353535	0.99527
						0.373737	0.910464
						0.393939	0.991244
						0.414141	0.947128
						0.434343	0.936188
						0.454545	0.992351
						0.474747	0.910074
						0.494949	0.995204
						0.515152	0.941442
						0.535354	0.941501
						0.555556	0.988803
						0.575758	0.91039
						0.59596	0.998546
						0.616162	0.936022
						0.636364	0.947047
						0.656566	0.984691
						0.676768	0.91141
						0.69697	1.00121
						0.717172	0.93095
						0.737374	0.952736
						0.757576	0.980088
						0.777778	0.913122
						0.79798	1.00315
						0.818182	0.926299
						0.838384	0.958478
						0.858586	0.975076
						0.878788	0.915502
						0.89899	1.00433
						0.919192	0.922137
						0.939394	0.964178
						0.959596	0.969742
						0.979798	0.918521
						1	1.00472

## Sheet: Fig_3B
experimental_q	experimental_prob. density	entropic-sim_q	entropic-sim_prob. density	MC-sim_q	MC-sim_prob. density	atomic_q	atomic_prob. density
0.0078125	0.404255	0.00390625	0.201782	0.0078125	0.454932	0	0.000280903
0.0234375	1	0.0117188	0.647995	0.0234375	1.1	0.000649351	0.000280931
0.0390625	1.46809	0.0195312	1	0.0390625	1.52824	0.0012987	0.000281015
0.0546875	1.65957	0.0273438	1.4163	0.0546875	1.67408	0.00194805	0.000281158
0.0703125	1.29787	0.0351562	1.70274	0.0703125	1.62805	0.0025974	0.000281358
0.0859375	1.38298	0.0429688	2.11776	0.0859375	1.41992	0.00324675	0.000281615
0.101562	1.21277	0.0507812	2.58816	0.101562	1.23946	0.0038961	0.00028193
0.117188	0.87234	0.0585938	2.92107	0.117188	0.977756	0.00454546	0.000282304
0.132812	0.914894	0.0664062	3.41757	0.132812	0.748936	0.00519481	0.000282733
0.148438	0.93617	0.0742188	3.6499	0.148438	0.592456	0.00584416	0.000283221
0.164062	0.446809	0.0820312	4.13304	0.164062	0.459768	0.00649351	0.000283769
0.179688	0.510638	0.0898438	4.66009	0.179688	0.350677	0.00714286	0.000284374
0.195312	0.340426	0.0976562	5	0.195312	0.282398	0.00779221	0.000285041
0.210938	0.148936	0.105469	5.20815	0.210938	0.218375	0.00844156	0.000285765
0.226562	0.0212766	0.113281	5.7422	0.226562	0.174662	0.00909091	0.000286548
0.242188	0	0.121094	6.28453	0.242188	0.151257	0.00974026	0.000287393
		0.128906	6.43794			0.0103896	0.000288299
		0.136719	6.85105			0.011039	0.000289265
		0.144531	7.22406			0.0116883	0.000290294
		0.152344	7.65436			0.0123377	0.000291386
		0.160156	8.10057			0.012987	0.000292538
		0.167969	8.40547			0.0136364	0.000293757
		0.175781	8.76703			0.0142857	0.00029504
		0.183594	9.23552			0.0149351	0.000296388
		0.191406	9.48377			0.0155844	0.000297803
		0.199219	9.96117			0.0162338	0.000299284
		0.207031	10.2247			0.0168831	0.000300832
		0.214844	10.7645			0.0175325	0.000302449
		0.222656	10.9338			0.0181818	0.000304139
		0.230469	11.3959			0.0188312	0.000305897
		0.238281	11.683			0.0194805	0.000307725
		0.246094	12.0999			0.0201299	0.000309628
						0.0207792	0.000311606
						0.0214286	0.000313658
						0.0220779	0.000315786
						0.0227273	0.000317992
						0.0233766	0.000320278
						0.024026	0.000322643
						0.0246753	0.000325092
						0.0253247	0.000327622
						0.025974	0.000330238
						0.0266234	0.000332941
						0.0272727	0.000335733
						0.0279221	0.000338613
						0.0285714	0.000341587
						0.0292208	0.000344654
						0.0298701	0.000347818
						0.0305195	0.000351078
						0.0311688	0.000354438
						0.0318182	0.0003579
						0.0324675	0.000361467
						0.0331169	0.000365138
						0.0337662	0.00036892
						0.0344156	0.000372814
						0.0350649	0.00037682
						0.0357143	0.000380943
						0.0363636	0.000385187
						0.037013	0.000389552
						0.0376623	0.000394042
						0.0383117	0.00039866
						0.038961	0.000403407
						0.0396104	0.000408291
						0.0402597	0.000413312
						0.0409091	0.000418473
						0.0415584	0.000423779
						0.0422078	0.000429235
						0.0428571	0.000434841
						0.0435065	0.000440605
						0.0441558	0.000446527
						0.0448052	0.000452615
						0.0454545	0.000458869
						0.0461039	0.000465298
						0.0467532	0.000471904
						0.0474026	0.000478691
						0.0480519	0.000485668
						0.0487013	0.000492833
						0.0493506	0.000500199
						0.05	0.000507767
						0.0506494	0.000515541
						0.0512987	0.000523532
						0.0519481	0.000531742
						0.0525974	0.000540179
						0.0532468	0.000548847
						0.0538961	0.000557755
						0.0545455	0.000566909
						0.0551948	0.000576316
						0.0558442	0.000585983
						0.0564935	0.000595918
						0.0571429	0.000606129
						0.0577922	0.000616623
						0.0584416	0.000627407
						0.0590909	0.000638491
						0.0597403	0.000649884
						0.0603896	0.000661595
						0.061039	0.000673636
						0.0616883	0.000686011
						0.0623377	0.000698733
						0.062987	0.000711812
						0.0636364	0.000725261
						0.0642857	0.000739088
						0.0649351	0.000753304
						0.0655844	0.000767923
						0.0662338	0.000782958
						0.0668831	0.00079842
						0.0675325	0.000814321
						0.0681818	0.000830676
						0.0688312	0.000847497
						0.0694805	0.000864802
						0.0701299	0.000882603
						0.0707792	0.000900915
						0.0714286	0.000919756
						0.0720779	0.000939143
						0.0727273	0.00095909
						0.0733766	0.000979616
						0.074026	0.00100074
						0.0746753	0.00102248
						0.0753247	0.00104485
						0.075974	0.00106788
						0.0766234	0.00109159
						0.0772727	0.001116
						0.0779221	0.00114112
						0.0785714	0.00116699
						0.0792208	0.00119363
						0.0798701	0.00122105
						0.0805195	0.0012493
						0.0811688	0.00127838
						0.0818182	0.00130834
						0.0824675	0.0013392
						0.0831169	0.00137098
						0.0837662	0.00140372
						0.0844156	0.00143745
						0.0850649	0.00147221
						0.0857143	0.00150801
						0.0863636	0.00154491
						0.087013	0.00158293
						0.0876623	0.00162211
						0.0883117	0.0016625
						0.088961	0.00170412
						0.0896104	0.00174702
						0.0902597	0.00179125
						0.0909091	0.00183685
						0.0915584	0.00188385
						0.0922078	0.00193232
						0.0928571	0.00198229
						0.0935065	0.00203382
						0.0941558	0.00208696
						0.0948052	0.00214177
						0.0954545	0.00219829
						0.0961039	0.00225659
						0.0967532	0.00231673
						0.0974026	0.00237877
						0.0980519	0.00244277
						0.0987013	0.00250879
						0.0993506	0.00257692
						0.1	0.00264721
						0.100649	0.00271975
						0.101299	0.0027946
						0.101948	0.00287184
						0.102597	0.00295156
						0.103247	0.00303385
						0.103896	0.00311878
						0.104545	0.00320645
						0.105195	0.00329695
						0.105844	0.00339037
						0.106494	0.00348683
						0.107143	0.00358641
						0.107792	0.00368923
						0.108442	0.0037954
						0.109091	0.00390504
						0.10974	0.00401825
						0.11039	0.00413516
						0.111039	0.00425591
						0.111688	0.00438061
						0.112338	0.00450942
						0.112987	0.00464246
						0.113636	0.00477988
						0.114286	0.00492184
						0.114935	0.00506848
						0.115584	0.00521997
						0.116234	0.00537648
						0.116883	0.00553818
						0.117532	0.00570524
						0.118182	0.00587786
						0.118831	0.00605621
						0.119481	0.0062405
						0.12013	0.00643094
						0.120779	0.00662773
						0.121429	0.00683109
						0.122078	0.00704124
						0.122727	0.00725842
						0.123377	0.00748288
						0.124026	0.00771485
						0.124675	0.0079546
						0.125325	0.0082024
						0.125974	0.00845851
						0.126623	0.00872323
						0.127273	0.00899685
						0.127922	0.00927967
						0.128571	0.009572
						0.129221	0.00987418
						0.12987	0.0101865
						0.130519	0.0105094
						0.131169	0.0108432
						0.131818	0.0111882
						0.132468	0.0115448
						0.133117	0.0119135
						0.133766	0.0122946
						0.134416	0.0126886
						0.135065	0.0130959
						0.135714	0.0135169
						0.136364	0.0139521
						0.137013	0.014402
						0.137662	0.0148671
						0.138312	0.0153478
						0.138961	0.0158448
						0.13961	0.0163586
						0.14026	0.0168896
						0.140909	0.0174386
						0.141558	0.018006
						0.142208	0.0185926
						0.142857	0.0191988
						0.143506	0.0198255
						0.144156	0.0204733
						0.144805	0.0211428
						0.145455	0.0218348
						0.146104	0.02255
						0.146753	0.0232891
						0.147403	0.024053
						0.148052	0.0248425
						0.148701	0.0256584
						0.149351	0.0265015
						0.15	0.0273728
						0.150649	0.028273
						0.151299	0.0292033
						0.151948	0.0301644
						0.152597	0.0311575
						0.153247	0.0321835
						0.153896	0.0332435
						0.154545	0.0343385
						0.155195	0.0354696
						0.155844	0.036638
						0.156494	0.0378449
						0.157143	0.0390914
						0.157792	0.0403788
						0.158442	0.0417083
						0.159091	0.0430812
						0.15974	0.0444988
						0.16039	0.0459626
						0.161039	0.0474739
						0.161688	0.0490342
						0.162338	0.0506448
						0.162987	0.0523074
						0.163636	0.0540235
						0.164286	0.0557946
						0.164935	0.0576224
						0.165584	0.0595086
						0.166234	0.0614548
						0.166883	0.0634627
						0.167532	0.0655342
						0.168182	0.0676711
						0.168831	0.0698753
						0.169481	0.0721486
						0.17013	0.0744929
						0.170779	0.0769103
						0.171429	0.0794028
						0.172078	0.0819724
						0.172727	0.0846213
						0.173377	0.0873517
						0.174026	0.0901656
						0.174675	0.0930653
						0.175325	0.0960531
						0.175974	0.0991313
						0.176623	0.102302
						0.177273	0.105568
						0.177922	0.108932
						0.178571	0.112396
						0.179221	0.115962
						0.17987	0.119634
						0.180519	0.123413
						0.181169	0.127303
						0.181818	0.131305
						0.182468	0.135423
						0.183117	0.13966
						0.183766	0.144017
						0.184416	0.148499
						0.185065	0.153107
						0.185714	0.157845
						0.186364	0.162715
						0.187013	0.167721
						0.187662	0.172865
						0.188312	0.17815
						0.188961	0.183579
						0.18961	0.189155
						0.19026	0.194881
						0.190909	0.20076
						0.191558	0.206794
						0.192208	0.212988
						0.192857	0.219344
						0.193506	0.225864
						0.194156	0.232552
						0.194805	0.239411
						0.195455	0.246444
						0.196104	0.253653
						0.196753	0.261041
						0.197403	0.268611
						0.198052	0.276367
						0.198701	0.284311
						0.199351	0.292445
						0.2	0.300772
						0.200649	0.309295
						0.201299	0.318016
						0.201948	0.326938
						0.202597	0.336063
						0.203247	0.345394
						0.203896	0.354932
						0.204545	0.364681
						0.205195	0.374641
						0.205844	0.384815
						0.206494	0.395205
						0.207143	0.405811
						0.207792	0.416637
						0.208442	0.427683
						0.209091	0.43895
						0.20974	0.45044
						0.21039	0.462154
						0.211039	0.474091
						0.211688	0.486254
						0.212338	0.498642
						0.212987	0.511255
						0.213636	0.524093
						0.214286	0.537156
						0.214935	0.550444
						0.215584	0.563957
						0.216234	0.577692
						0.216883	0.591648
						0.217532	0.605826
						0.218182	0.620221
						0.218831	0.634834
						0.219481	0.649661
						0.22013	0.664699
						0.220779	0.679946
						0.221429	0.695399
						0.222078	0.711054
						0.222727	0.726908
						0.223377	0.742955
						0.224026	0.759192
						0.224675	0.775614
						0.225325	0.792215
						0.225974	0.80899
						0.226623	0.825932
						0.227273	0.843037
						0.227922	0.860296
						0.228571	0.877703
						0.229221	0.89525
						0.22987	0.91293
						0.230519	0.930734
						0.231169	0.948653
						0.231818	0.966679
						0.232468	0.984802
						0.233117	1.00301
						0.233766	1.0213
						0.234416	1.03965
						0.235065	1.05806
						0.235714	1.07651
						0.236364	1.095
						0.237013	1.1135
						0.237662	1.13201
						0.238312	1.15052
						0.238961	1.169
						0.23961	1.18746
						0.24026	1.20586
						0.240909	1.22421
						0.241558	1.24248
						0.242208	1.26066
						0.242857	1.27873
						0.243506	1.29669
						0.244156	1.3145
						0.244805	1.33216
						0.245455	1.34966
						0.246104	1.36696
						0.246753	1.38407
						0.247403	1.40095
						0.248052	1.4176
						0.248701	1.43399
						0.249351	1.45012
						0.25	1.46595
						0.250649	1.48148
						0.251299	1.49669
						0.251948	1.51155
						0.252597	1.52606
						0.253247	1.54019
						0.253896	1.55393
						0.254545	1.56726
						0.255195	1.58016
						0.255844	1.59262
						0.256494	1.60462
						0.257143	1.61614
						0.257792	1.62717
						0.258442	1.63769
						0.259091	1.64769
						0.25974	1.65714
						0.26039	1.66605
						0.261039	1.67439
						0.261688	1.68214
						0.262338	1.6893
						0.262987	1.69585
						0.263636	1.70178
						0.264286	1.70708
						0.264935	1.71174
						0.265584	1.71575
						0.266234	1.71909
						0.266883	1.72176
						0.267532	1.72375
						0.268182	1.72506
						0.268831	1.72567
						0.269481	1.72558
						0.27013	1.72479
						0.270779	1.72329
						0.271429	1.72108
						0.272078	1.71815
						0.272727	1.71451
						0.273377	1.71015
						0.274026	1.70508
						0.274675	1.69929
						0.275325	1.69279
						0.275974	1.68559
						0.276623	1.67767
						0.277273	1.66906
						0.277922	1.65976
						0.278571	1.64977
						0.279221	1.6391
						0.27987	1.62776
						0.280519	1.61576
						0.281169	1.60312
						0.281818	1.58984
						0.282468	1.57593
						0.283117	1.56142
						0.283766	1.54631
						0.284416	1.53061
						0.285065	1.51436
						0.285714	1.49755
						0.286364	1.48022
						0.287013	1.46237
						0.287662	1.44403
						0.288312	1.42522
						0.288961	1.40595
						0.28961	1.38625
						0.29026	1.36614
						0.290909	1.34564
						0.291558	1.32477
						0.292208	1.30356
						0.292857	1.28202
						0.293506	1.26019
						0.294156	1.23808
						0.294805	1.21572
						0.295455	1.19314
						0.296104	1.17035
						0.296753	1.14738
						0.297403	1.12426
						0.298052	1.10101
						0.298701	1.07765
						0.299351	1.05421
						0.3	1.03071
						0.300649	1.00717
						0.301299	0.983627
						0.301948	0.960092
						0.302597	0.936592
						0.303247	0.913148
						0.303896	0.889783
						0.304545	0.866517
						0.305195	0.843373
						0.305844	0.82037
						0.306494	0.797528
						0.307143	0.774867
						0.307792	0.752404
						0.308442	0.730159
						0.309091	0.708147
						0.30974	0.686387
						0.31039	0.664893
						0.311039	0.643681
						0.311688	0.622764
						0.312338	0.602157
						0.312987	0.581872
						0.313636	0.561921
						0.314286	0.542315
						0.314935	0.523064
						0.315584	0.504178
						0.316234	0.485665
						0.316883	0.467533
						0.317532	0.449789
						0.318182	0.432439
						0.318831	0.415488
						0.319481	0.398941
						0.32013	0.382803
						0.320779	0.367074
						0.321429	0.351759
						0.322078	0.336858
						0.322727	0.322372
						0.323377	0.308301
						0.324026	0.294645
						0.324675	0.281401
						0.325325	0.26857
						0.325974	0.256147
						0.326623	0.24413
						0.327273	0.232515
						0.327922	0.221298
						0.328571	0.210474
						0.329221	0.200038
						0.32987	0.189985
						0.330519	0.180309
						0.331169	0.171003
						0.331818	0.16206
						0.332468	0.153474
						0.333117	0.145237
						0.333766	0.137342
						0.334416	0.12978
						0.335065	0.122545
						0.335714	0.115626
						0.336364	0.109017
						0.337013	0.102709
						0.337662	0.0966933
						0.338312	0.0909608
						0.338961	0.0855031
						0.33961	0.0803115
						0.34026	0.0753772
						0.340909	0.0706915
						0.341558	0.0662457
						0.342208	0.0620311
						0.342857	0.0580392
						0.343506	0.0542615
						0.344156	0.0506896
						0.344805	0.0473153
						0.345455	0.0441303
						0.346104	0.0411268
						0.346753	0.0382968
						0.347403	0.0356327
						0.348052	0.033127
						0.348701	0.0307724
						0.349351	0.0285617
						0.35	0.0264879
						0.350649	0.0245444
						0.351299	0.0227245
						0.351948	0.021022
						0.352597	0.0194308
						0.353247	0.0179448
						0.353896	0.0165585
						0.354545	0.0152662
						0.355195	0.0140628
						0.355844	0.0129431
						0.356494	0.0119023
						0.357143	0.0109357
						0.357792	0.0100388
						0.358442	0.00920745
						0.359091	0.00843752
						0.35974	0.00772516
						0.36039	0.00706667
						0.361039	0.00645856
						0.361688	0.0058975
						0.362338	0.00538034
						0.362987	0.00490411
						0.363636	0.00446598
						0.364286	0.0040633
						0.364935	0.00369354
						0.365584	0.00335435
						0.366234	0.00304351
						0.366883	0.00275891
						0.367532	0.0024986
						0.368182	0.00226073
						0.368831	0.0020436
						0.369481	0.00184558
						0.37013	0.00166517
						0.370779	0.00150097
						0.371429	0.00135166
						0.372078	0.00121605
						0.372727	0.00109299
						0.373377	0.000981431
						0.374026	0.000880405
						0.374675	0.00078901
						0.375325	0.000706409
						0.375974	0.000631836
						0.376623	0.000564577
						0.377273	0.000503978
						0.377922	0.000449436
						0.378571	0.000400396
						0.379221	0.000356349
						0.37987	0.000316829
						0.380519	0.000281406
						0.381169	0.000249691
						0.381818	0.000221324
						0.382468	0.000195978
						0.383117	0.000173357
						0.383766	0.000153189
						0.384416	0.000135226
						0.385065	0.000119246
						0.385714	0.000105044
						0.386364	9.2437e-05
						0.387013	8.1257e-05
						0.387662	7.13537e-05
						0.388312	6.25909e-05
						0.388961	5.48456e-05
						0.38961	4.80073e-05
						0.39026	4.19767e-05
						0.390909	3.66639e-05
						0.391558	3.19889e-05
						0.392208	2.78795e-05
						0.392857	2.42717e-05
						0.393506	2.11075e-05
						0.394156	1.83357e-05
						0.394805	1.59102e-05
						0.395455	1.37903e-05
						0.396104	1.19396e-05
						0.396753	1.03256e-05
						0.397403	8.91986e-06
						0.398052	7.69679e-06
						0.398701	6.63392e-06
						0.399351	5.71135e-06
						0.4	4.91148e-06
						0.400649	4.21879e-06
						0.401299	3.61964e-06
						0.401948	3.102e-06
						0.402597	2.65531e-06
						0.403247	2.27031e-06
						0.403896	1.93887e-06
						0.404545	1.65388e-06
						0.405195	1.40912e-06
						0.405844	1.19917e-06
						0.406494	1.01929e-06
						0.407143	8.6537e-07
						0.407792	7.33814e-07
						0.408442	6.21513e-07
						0.409091	5.25767e-07
						0.40974	4.44235e-07
						0.41039	3.74893e-07
						0.411039	3.1599e-07
						0.411688	2.66017e-07
						0.412338	2.23674e-07
						0.412987	1.87839e-07
						0.413636	1.57551e-07
						0.414286	1.31983e-07
						0.414935	1.10428e-07
						0.415584	9.22775e-08
						0.416234	7.70141e-08
						0.416883	6.41947e-08
						0.417532	5.34417e-08
						0.418182	4.44338e-08
						0.418831	3.68973e-08
						0.419481	3.06002e-08
						0.42013	2.53453e-08
						0.420779	2.09658e-08
						0.421429	1.73208e-08
						0.422078	1.4291e-08
						0.422727	1.17759e-08
						0.423377	9.69087e-09
						0.424026	7.96457e-09
						0.424675	6.53721e-09
						0.425325	5.35861e-09
						0.425974	4.38669e-09
						0.426623	3.58631e-09
						0.427273	2.92807e-09
						0.427922	2.38746e-09
						0.428571	1.94405e-09
						0.429221	1.58087e-09
						0.42987	1.28381e-09
						0.430519	1.04116e-09
						0.431169	8.43225e-10
						0.431818	6.81991e-10
						0.432468	5.50832e-10
						0.433117	4.44288e-10
						0.433766	3.57861e-10
						0.434416	2.87848e-10
						0.435065	2.31211e-10
						0.435714	1.8546e-10
						0.436364	1.48555e-10
						0.437013	1.18827e-10
						0.437662	9.49148e-11
						0.438312	7.57077e-11
						0.438961	6.0302e-11
						0.43961	4.79631e-11
						0.44026	3.80945e-11
						0.440909	3.02135e-11
						0.441558	2.39285e-11
						0.442208	1.89236e-11
						0.442857	1.49439e-11
						0.443506	1.17842e-11
						0.444156	9.27898e-12
						0.444805	7.29575e-12
						0.445455	5.72801e-12
						0.446104	4.49055e-12
						0.446753	3.51525e-12
						0.447403	2.74771e-12
						0.448052	2.14459e-12
						0.448701	1.67136e-12
						0.449351	1.30061e-12
						0.45	1.01059e-12
						0.450649	7.84062e-13
						0.451299	6.07396e-13
						0.451948	4.69825e-13
						0.452597	3.62864e-13
						0.453247	2.79825e-13
						0.453896	2.15461e-13
						0.454545	1.65648e-13
						0.455195	1.27156e-13
						0.455844	9.74576e-14
						0.456494	7.45802e-14
						0.457143	5.69848e-14
						0.457792	4.34729e-14
						0.458442	3.31131e-14
						0.459091	2.51825e-14
						0.45974	1.91213e-14
						0.46039	1.4496e-14
						0.461039	1.09723e-14
						0.461688	8.29189e-15
						0.462338	6.25634e-15
						0.462987	4.71295e-15
						0.463636	3.54462e-15
						0.464286	2.66163e-15
						0.464935	1.99539e-15
						0.465584	1.4935e-15
						0.466234	1.11603e-15
						0.466883	8.32612e-16
						0.467532	6.20156e-16
						0.468182	4.61155e-16
						0.468831	3.42357e-16
						0.469481	2.53744e-16
						0.47013	1.87757e-16
						0.470779	1.38699e-16
						0.471429	1.0229e-16
						0.472078	7.53122e-17
						0.472727	5.53568e-17
						0.473377	4.06208e-17
						0.474026	2.97574e-17
						0.474675	2.17624e-17
						0.475325	1.58885e-17
						0.475974	1.15804e-17
						0.476623	8.42598e-18
						0.477273	6.12036e-18
						0.477922	4.43802e-18
						0.478571	3.21257e-18
						0.479221	2.32148e-18
						0.47987	1.67468e-18
						0.480519	1.20598e-18
						0.481169	8.66952e-19
						0.481818	6.22142e-19
						0.482468	4.4568e-19
						0.483117	3.1871e-19
						0.483766	2.27511e-19
						0.484416	1.62122e-19
						0.485065	1.15321e-19
						0.485714	8.18855e-20
						0.486364	5.80402e-20
						0.487013	4.10652e-20
						0.487662	2.90028e-20
						0.488312	2.04468e-20
						0.488961	1.43889e-20
						0.48961	1.01075e-20
						0.49026	7.08712e-21
						0.490909	4.96027e-21
						0.491558	3.46537e-21
						0.492208	2.41657e-21
						0.492857	1.68208e-21
						0.493506	1.16869e-21
						0.494156	8.10487e-22
						0.494805	5.61033e-22
						0.495455	3.87638e-22
						0.496104	2.67333e-22
						0.496753	1.84021e-22
						0.497403	1.26435e-22
						0.498052	8.67066e-23
						0.498701	5.93496e-23
						0.499351	4.05473e-23
						0.5	2.76492e-23
						0.500649	1.88181e-23
						0.501299	1.27833e-23
						0.501948	8.66721e-24
						0.502597	5.86518e-24
						0.503247	3.96141e-24
						0.503896	2.6704e-24
						0.504545	1.79666e-24
						0.505195	1.20646e-24
						0.505844	8.08564e-25
						0.506494	5.40839e-25
						0.507143	3.61055e-25
						0.507792	2.40561e-25
						0.508442	1.59964e-25
						0.509091	1.0616e-25
						0.50974	7.0314e-26
						0.51039	4.64794e-26
						0.511039	3.06629e-26
						0.511688	2.01884e-26
						0.512338	1.32654e-26
						0.512987	8.69893e-27
						0.513636	5.69296e-27
						0.514286	3.71822e-27
						0.514935	2.42354e-27
						0.515584	1.57648e-27
						0.516234	1.02339e-27
						0.516883	6.62988e-28
						0.517532	4.2863e-28
						0.518182	2.76547e-28
						0.518831	1.78057e-28
						0.519481	1.14408e-28
						0.52013	7.3359e-29
						0.520779	4.69407e-29
						0.521429	2.99739e-29
						0.522078	1.90998e-29
						0.522727	1.21453e-29
						0.523377	7.7068e-30
						0.524026	4.88008e-30
						0.524675	3.08365e-30
						0.525325	1.9444e-30
						0.525974	1.22344e-30
						0.526623	7.68174e-31
						0.527273	4.81292e-31
						0.527922	3.00905e-31
						0.528571	1.87724e-31
						0.529221	1.16863e-31
						0.52987	7.25934e-32
						0.530519	4.49966e-32
						0.531169	2.78304e-32
						0.531818	1.71758e-32
						0.532468	1.05772e-32
						0.533117	6.49939e-33
						0.533766	3.98497e-33
						0.534416	2.43795e-33
						0.535065	1.48822e-33
						0.535714	9.06462e-34
						0.536364	5.509e-34
						0.537013	3.34066e-34
						0.537662	2.02127e-34
						0.538312	1.22025e-34
						0.538961	7.3502e-35
						0.53961	4.41751e-35
						0.54026	2.64898e-35
						0.540909	1.5849e-35
						0.541558	9.4611e-36
						0.542208	5.63506e-36
						0.542857	3.34864e-36
						0.543506	1.9854e-36
						0.544156	1.17446e-36
						0.544805	6.93156e-37
						0.545455	4.08157e-37
						0.546104	2.39787e-37
						0.546753	1.40546e-37
						0.547403	8.2188e-38
						0.548052	4.79503e-38
						0.548701	2.79103e-38
						0.549351	1.62077e-38
						0.55	9.39002e-39
						0.550649	5.4274e-39
						0.551299	3.12968e-39
						0.551948	1.80045e-39
						0.552597	1.03332e-39
						0.553247	5.9165e-40
						0.553896	3.37957e-40
						0.554545	1.92586e-40
						0.555195	1.09485e-40
						0.555844	6.20928e-41
						0.556494	3.51307e-41
						0.557143	1.98285e-41
						0.557792	1.11647e-41
						0.558442	6.27121e-42
						0.559091	3.51404e-42
						0.55974	1.96429e-42
						0.56039	1.09533e-42
						0.561039	6.09297e-43
						0.561688	3.381e-43
						0.562338	1.87154e-43
						0.562987	1.03344e-43
						0.563636	5.69246e-44
						0.564286	3.12781e-44
						0.564935	1.71437e-44
						0.565584	9.37328e-45
						0.566234	5.11205e-45
						0.566883	2.78109e-45
						0.567532	1.50921e-45
						0.568182	8.16946e-46
						0.568831	4.41107e-46
						0.569481	2.37576e-46
						0.57013	1.27632e-46
						0.570779	6.8394e-47
						0.571429	3.65572e-47
						0.572078	1.94905e-47
						0.572727	1.03649e-47
						0.573377	5.49784e-48
						0.574026	2.90877e-48
						0.574675	1.535e-48
						0.575325	8.07954e-49
						0.575974	4.24175e-49
						0.576623	2.22114e-49
						0.577273	1.16006e-49
						0.577922	6.04305e-50
						0.578571	3.13977e-50
						0.579221	1.62706e-50
						0.57987	8.4095e-51
						0.580519	4.33508e-51
						0.581169	2.22884e-51
						0.581818	1.14291e-51
						0.582468	5.84518e-52
						0.583117	2.98146e-52
						0.583766	1.51673e-52
						0.584416	7.69531e-53
						0.585065	3.89391e-53
						0.585714	1.96508e-53
						0.586364	9.89032e-54
						0.587013	4.96443e-54
						0.587662	2.48519e-54
						0.588312	1.24071e-54
						0.588961	6.17742e-55
						0.58961	3.06735e-55
						0.59026	1.51893e-55
						0.590909	7.50108e-56
						0.591558	3.69422e-56
						0.592208	1.81438e-56
						0.592857	8.88675e-57
						0.593506	4.34069e-57
						0.594156	2.11434e-57
						0.594805	1.02704e-57
						0.595455	4.97501e-58
						0.596104	2.40321e-58
						0.596753	1.15766e-58
						0.597403	5.56105e-59
						0.598052	2.66387e-59
						0.598701	1.27248e-59
						0.599351	6.06131e-60
						0.6	2.8791e-60
						0.600649	1.3637e-60
						0.601299	6.44094e-61
						0.601948	3.03351e-61
						0.602597	1.42464e-61
						0.603247	6.67154e-62
						0.603896	3.11533e-62
						0.604545	1.45056e-62
						0.605195	6.73473e-63
						0.605844	3.11784e-63
						0.606494	1.43924e-63
						0.607143	6.62453e-64
						0.607792	3.04031e-64
						0.608442	1.39129e-64
						0.609091	6.34821e-65
						0.60974	2.88814e-65
						0.61039	1.31012e-65
						0.611039	5.92561e-66
						0.611688	2.67225e-66
						0.612338	1.20154e-66
						0.612987	5.38666e-67
						0.613636	2.40777e-67
						0.614286	1.07305e-67
						0.614935	4.76797e-68
						0.615584	2.11229e-68
						0.616234	9.32989e-69
						0.616883	4.10863e-69
						0.617532	1.80392e-69
						0.618182	7.89639e-70
						0.618831	3.44612e-70
						0.619481	1.49942e-70
						0.62013	6.50428e-71
						0.620779	2.81292e-71
						0.621429	1.21281e-71
						0.622078	5.21323e-72
						0.622727	2.23406e-72
						0.623377	9.54439e-73
						0.624026	4.06512e-73
						0.624675	1.72608e-73
						0.625325	7.30649e-74
						0.625974	3.0833e-74
						0.626623	1.29712e-74
						0.627273	5.43994e-75
						0.627922	2.27436e-75
						0.628571	9.47914e-76
						0.629221	3.93844e-76
						0.62987	1.63124e-76
						0.630519	6.73519e-77
						0.631169	2.77215e-77
						0.631818	1.1374e-77
						0.632468	4.65201e-78
						0.633117	1.89668e-78
						0.633766	7.70847e-79
						0.634416	3.12292e-79
						0.635065	1.26117e-79
						0.635714	5.07687e-80
						0.636364	2.03718e-80
						0.637013	8.14838e-81
						0.637662	3.24876e-81
						0.638312	1.29111e-81
						0.638961	5.11458e-82
						0.63961	2.01953e-82
						0.64026	7.94847e-83
						0.640909	3.11821e-83
						0.641558	1.21931e-83
						0.642208	4.75233e-84
						0.642857	1.8462e-84
						0.643506	7.14868e-85
						0.644156	2.75898e-85
						0.644805	1.06131e-85
						0.645455	4.06914e-86
						0.646104	1.555e-86
						0.646753	5.92266e-87
						0.647403	2.24836e-87
						0.648052	8.50681e-88
						0.648701	3.20791e-88
						0.649351	1.20566e-88
						0.65	4.51623e-89
						0.650649	1.68604e-89
						0.651299	6.27339e-90
						0.651948	2.32635e-90
						0.652597	8.5976e-91
						0.653247	3.16675e-91
						0.653896	1.16245e-91
						0.654545	4.25269e-92
						0.655195	1.5505e-92
						0.655844	5.6338e-93
						0.656494	2.04007e-93
						0.657143	7.36206e-94
						0.657792	2.64768e-94
						0.658442	9.48933e-95
						0.659091	3.3893e-95
						0.65974	1.20637e-95
						0.66039	4.27909e-96
						0.661039	1.51257e-96
						0.661688	5.32805e-97
						0.662338	1.87029e-97
						0.662987	6.54234e-98
						0.663636	2.28054e-98
						0.664286	7.92176e-99
						0.664935	2.74208e-99
						0.665584	9.45824e-100
						0.666234	3.25094e-100
						0.666883	1.11344e-100
						0.667532	3.80006e-101
						0.668182	1.29235e-101
						0.668831	4.37932e-102
						0.669481	1.4788e-102
						0.67013	4.97574e-103
						0.670779	1.66815e-103
						0.671429	5.5726e-104
						0.672078	1.85495e-104
						0.672727	6.1523e-105
						0.673377	2.0332e-105
						0.674026	6.69504e-106
						0.674675	2.19657e-106
						0.675325	7.18058e-107
						0.675974	2.33882e-107
						0.676623	7.59044e-108
						0.677273	2.45432e-108
						0.677922	7.90702e-109
						0.678571	2.53814e-109
						0.679221	8.11712e-110
						0.67987	2.58632e-110
						0.680519	8.21084e-111
						0.681169	2.5971e-111
						0.681818	8.184e-112
						0.682468	2.56938e-112
						0.683117	8.03682e-113
						0.683766	2.50448e-113
						0.684416	7.77546e-114
						0.685065	2.40504e-114
						0.685714	7.41114e-115
						0.686364	2.27524e-115
						0.687013	6.95838e-116
						0.687662	2.12014e-116
						0.688312	6.43544e-117
						0.688961	1.94605e-117
						0.68961	5.86234e-118
						0.69026	1.75936e-118
						0.690909	5.25976e-119
						0.691558	1.56651e-119
						0.692208	4.64772e-120
						0.692857	1.37366e-120
						0.693506	4.04426e-121
						0.694156	1.18617e-121
						0.694805	3.46566e-122
						0.695455	1.00861e-122
						0.696104	2.92402e-123
						0.696753	8.4447e-124
						0.697403	2.42924e-124
						0.698052	6.96124e-125
						0.698701	1.98702e-125
						0.699351	5.6496e-126
						0.7	1.60006e-126
						0.700649	4.51396e-127
						0.701299	1.26839e-127
						0.701948	3.55014e-128
						0.702597	9.8978e-129
						0.703247	2.74846e-129
						0.703896	7.60232e-130
						0.704545	2.09444e-130
						0.705195	5.74728e-131
						0.705844	1.57082e-131
						0.706494	4.27614e-132
						0.707143	1.15947e-132
						0.707792	3.13126e-133
						0.708442	8.42204e-134
						0.709091	2.25632e-134
						0.70974	6.01986e-135
						0.71039	1.59975e-135
						0.711039	4.23412e-136
						0.711688	1.11608e-136
						0.712338	2.92996e-137
						0.712987	7.66106e-138
						0.713636	1.99492e-138
						0.714286	5.17352e-139
						0.714935	1.33621e-139
						0.715584	3.43706e-140
						0.716234	8.8044e-141
						0.716883	2.2462e-141
						0.717532	5.70658e-142
						0.718182	1.44388e-142
						0.718831	3.63814e-143
						0.719481	9.12912e-144
						0.72013	2.28118e-144
						0.720779	5.67688e-145
						0.721429	1.40683e-145
						0.722078	3.47182e-146
						0.722727	8.53182e-147
						0.723377	2.08793e-147
						0.724026	5.08816e-148
						0.724675	1.23475e-148
						0.725325	2.98364e-149

## Sheet: Fig_3D
q	U
0.00833333	-1.88595
0.025	-1.95539
0.0416667	-1.7328
0.0583333	-1.49243
0.075	-1.01854
0.0916667	-0.733123
0.108333	-0.437436
0.125	-0.135036
0.141667	0.11298
0.158333	0.261698
0.175	0.830895
0.191667	1.15954
0.208333	1.98645
0.225	3.56118
0.241667	inf

## Sheet: Sfig_2
Distance	Prob. Density
3.42	0.0200096
3.46	0.0453514
3.5	0.105529
3.54	0.250358
3.58	0.5495
3.62	0.77402
3.66	1.50647
3.7	2.10951
3.74	3.2253
3.78	3.87808
3.82	3.8884
3.86	3.50045
3.9	2.49993
3.94	1.46433
3.98	0.68786
4.02	0.319722
4.06	0.130886
4.1	0.0665415
4.14	0.0719581
4.18	0.0224748

## Sheet: Sfig_3B
TPM w MgSO4		TPM w/o salt		PS w/o salt		Points in panel (A)		Critical_line
C_lut	T-T_c	C_lut	T-T_c	C_lut	T-T_c	C_lut	T-T_c	C_lut	T-T_c
22.9693	0.165517	26.4943	0.0286004	26.4943	-0.0221095	24.9425	0.0438134	21.4528	0.383132
24.9808	-0.00283976	28.046	-0.0444219	28.046	-0.345639	28.0843	-0.210751	21.6017	0.350697
26.5134	-0.102231	31.1686	-0.250304	31.1686	-0.700609	31.1686	-0.461258	21.8357	0.323704
28.0077	-0.134686	33.7548	-0.329412	33.7548	-0.781744	31.1686	-0.510953	22.0484	0.298926
29.5211	-0.0403651							22.2824	0.27411
31.0153	-0.000811359							22.5377	0.248957
								22.8143	0.222596
								23.1121	0.197014
								23.4312	0.171713
								23.7716	0.147216
								24.1333	0.123877
								24.5588	0.0997591
								25.0055	0.07551
								25.509	0.0559879
								25.9203	0.0439572
								26.3883	0.0311586
								26.8564	0.0209197
								27.3244	0.013343
								27.7924	0.00781399
								28.2605	0.00412799
								28.7285	0.00156827
								29.1965	0.000441997
								29.6646	-0.000889057
								30.1595	-0.00213389
								30.5325	-0.00179008
								31.4941	0.000646774
								31.9622	0.00177305
								32.4302	0.00443516
								32.8982	0.00822354
								33.3663	0.0140597
								33.8343	0.022046
								34.3023	0.0322849
								34.7703	0.0455954
								35.2384	0.0621824
								35.7064	0.0824554
								36.1532	0.105319
								36.5574	0.129509
								36.919	0.153833
								37.2381	0.178189
								37.4722	0.196491

## Sheet: Sfig_4C
time	mean-cluster-mass	rollingaverage_time	rollingaverage_mean-cluster-mass
0	1.15968	8.33333	1.18605
0.166667	1.15354	8.5	1.18663
0.333333	1.15521	8.66667	1.18735
0.5	1.1451	8.83333	1.18799
0.666667	1.16	9	1.18885
0.833333	1.15663	9.16667	1.18928
1	1.15675	9.33333	1.18985
1.16667	1.14757	9.5	1.19039
1.33333	1.14484	9.66667	1.19103
1.5	1.14648	9.83333	1.19166
1.66667	1.17	10	1.19238
1.83333	1.16667	10.1667	1.19261
2	1.16468	10.3333	1.193
2.16667	1.1627	10.5	1.19342
2.33333	1.18145	10.6667	1.19421
2.5	1.1747	10.8333	1.19495
2.66667	1.18053	11	1.19547
2.83333	1.16904	11.1667	1.19597
3	1.17755	11.3333	1.19639
3.16667	1.15832	11.5	1.19691
3.33333	1.16836	11.6667	1.19747
3.5	1.156	11.8333	1.1981
3.66667	1.16567	12	1.19893
3.83333	1.15905	12.1667	1.19957
4	1.15079	12.3333	1.20028
4.16667	1.16599	12.5	1.20105
4.33333	1.152	12.6667	1.20175
4.5	1.18347	12.8333	1.20244
4.66667	1.14479	13	1.20331
4.83333	1.16535	13.1667	1.20415
5	1.17893	13.3333	1.20489
5.16667	1.18737	13.5	1.20559
5.33333	1.18941	13.6667	1.20623
5.5	1.17828	13.8333	1.20689
5.66667	1.182	14	1.20759
5.83333	1.16966	14.1667	1.20834
6	1.17444	14.3333	1.20924
6.16667	1.1703	14.5	1.20998
6.33333	1.17276	14.6667	1.21096
6.5	1.17755	14.8333	1.21184
6.66667	1.16901	15	1.21261
6.83333	1.19215	15.1667	1.21344
7	1.18609	15.3333	1.21391
7.16667	1.19388	15.5	1.21446
7.33333	1.1785	15.6667	1.21509
7.5	1.18776	15.8333	1.21563
7.66667	1.19462	16	1.21605
7.83333	1.18958	16.1667	1.21656
8	1.17454	16.3333	1.21681
8.16667	1.19547	16.5	1.2174
8.33333	1.19794	16.6667	1.21791
8.5	1.20335	16.8333	1.21832
8.66667	1.19833	17	1.21879
8.83333	1.1893	17.1667	1.2195
9	1.17791	17.3333	1.22003
9.16667	1.19835	17.5	1.2206
9.33333	1.21294	17.6667	1.22114
9.5	1.19136	17.8333	1.22148
9.66667	1.18126	18	1.22189
9.83333	1.18595	18.1667	1.22272
10	1.19302	18.3333	1.2236
10.1667	1.18458	18.5	1.22425
10.3333	1.21503	18.6667	1.22476
10.5	1.17732	18.8333	1.22487
10.6667	1.18427	19	1.22555
10.8333	1.20374	19.1667	1.22622
11	1.22318	19.3333	1.22665
11.1667	1.20632	19.5	1.22685
11.3333	1.18789	19.6667	1.22741
11.5	1.18295	19.8333	1.22802
11.6667	1.19579	20	1.2285
11.8333	1.19579	20.1667	1.22891
12	1.19048	20.3333	1.22932
12.1667	1.18998	20.5	1.22974
12.3333	1.18919	20.6667	1.23043
12.5	1.21548	20.8333	1.23094
12.6667	1.21086	21	1.2312
12.8333	1.19748	21.1667	1.23158
13	1.21849	21.3333	1.23228
13.1667	1.21174	21.5	1.23254
13.3333	1.18595	21.6667	1.23326
13.5	1.21086	21.8333	1.23411
13.6667	1.20166	22	1.23461
13.8333	1.19255	22.1667	1.23552
14	1.2125	22.3333	1.23608
14.1667	1.1893	22.5	1.23649
14.3333	1.18814	22.6667	1.23753
14.5	1.20332	22.8333	1.23822
14.6667	1.2113	23	1.23861
14.8333	1.19751	23.1667	1.23921
15	1.22961	23.3333	1.23982
15.1667	1.21684	23.5	1.2402
15.3333	1.21849	23.6667	1.24072
15.5	1.22845	23.8333	1.24142
15.6667	1.20711	24	1.24158
15.8333	1.23377	24.1667	1.24233
16	1.23246	24.3333	1.24248
16.1667	1.23568	24.5	1.24269
16.3333	1.21154	24.6667	1.24303
16.5	1.20213	24.8333	1.24392
16.6667	1.21814	25	1.24469
16.8333	1.2256	25.1667	1.2452
17	1.21888	25.3333	1.24587
17.1667	1.23094	25.5	1.24662
17.3333	1.20339	25.6667	1.24714
17.5	1.21368	25.8333	1.248
17.6667	1.21075	26	1.24877
17.8333	1.21121	26.1667	1.24943
18	1.20824	26.3333	1.25013
18.1667	1.21814	26.5	1.25099
18.3333	1.19328	26.6667	1.2516
18.5	1.20513	26.8333	1.25226
18.6667	1.2069	27	1.25293
18.8333	1.24169	27.1667	1.25367
19	1.25618	27.3333	1.25395
19.1667	1.22588	27.5	1.25429
19.3333	1.23111	27.6667	1.25496
19.5	1.21087	27.8333	1.25562
19.6667	1.22958	28	1.25676
19.8333	1.21397	28.1667	1.25744
20	1.23128	28.3333	1.25839
20.1667	1.23894	28.5	1.25898
20.3333	1.23009	28.6667	1.25928
20.5	1.23025	28.8333	1.26004
20.6667	1.22779	29	1.2606
20.8333	1.23529	29.1667	1.261
21	1.22173	29.3333	1.2618
21.1667	1.27002	29.5	1.26243
21.3333	1.2294	29.6667	1.26233
21.5	1.23908	29.8333	1.26298
21.6667	1.24831	30	1.26346
21.8333	1.25173	30.1667	1.26389
22	1.25581	30.3333	1.26423
22.1667	1.24829	30.5	1.26472
22.3333	1.25629	30.6667	1.26524
22.5	1.26037	30.8333	1.26605
22.6667	1.24832	31	1.26662
22.8333	1.2679	31.1667	1.26718
23	1.26087	31.3333	1.26769
23.1667	1.25508	31.5	1.26823
23.3333	1.25113	31.6667	1.2688
23.5	1.23937	31.8333	1.26919
23.6667	1.24091	32	1.26987
23.8333	1.2574	32.1667	1.27031
24	1.23251	32.3333	1.27086
24.1667	1.2294	32.5	1.27141
24.3333	1.24609	32.6667	1.27207
24.5	1.21429	32.8333	1.27255
24.6667	1.23318	33	1.27342
24.8333	1.24661	33.1667	1.27394
25	1.23918	33.3333	1.27445
25.1667	1.25	33.5	1.27499
25.3333	1.26959	33.6667	1.27544
25.5	1.24249	33.8333	1.27569
25.6667	1.23476	34	1.27591
25.8333	1.25231	34.1667	1.2764
26	1.24709	34.3333	1.27657
26.1667	1.23251	34.5	1.27691
26.3333	1.26389	34.6667	1.27752
26.5	1.27419	34.8333	1.27762
26.6667	1.25754	35	1.27816
26.8333	1.23583	35.1667	1.27837
27	1.22667	35.3333	1.27882
27.1667	1.2448	35.5	1.27949
27.3333	1.25114	35.6667	1.28006
27.5	1.24717	35.8333	1.28061
27.6667	1.24318	36	1.28145
27.8333	1.26207	36.1667	1.28217
28	1.24943	36.3333	1.28244
28.1667	1.23043	36.5	1.28303
28.3333	1.2369	36.6667	1.28378
28.5	1.23678	36.8333	1.28456
28.6667	1.23251	37	1.28537
28.8333	1.2585	37.1667	1.28621
29	1.24083	37.3333	1.28659
29.1667	1.24091	37.5	1.28751
29.3333	1.24885	37.6667	1.28823
29.5	1.26761	37.8333	1.28899
29.6667	1.24424	38	1.28949
29.8333	1.28401	38.1667	1.29022
30	1.27143	38.3333	1.29047
30.1667	1.26066	38.5	1.29105
30.3333	1.29257	38.6667	1.29143
30.5	1.24884	38.8333	1.29207
30.6667	1.25296	39	1.29289
30.8333	1.29384	39.1667	1.29344
31	1.25635	39.3333	1.29388
31.1667	1.24249	39.5	1.29434
31.3333	1.27166	39.6667	1.29503
31.5	1.25882	39.8333	1.29555
31.6667	1.26682	40	1.2959
31.8333	1.26977	40.1667	1.29665
32	1.28806	40.3333	1.29732
32.1667	1.24424	40.5	1.29787
32.3333	1.28205	40.6667	1.29856
32.5	1.24943	40.8333	1.29883
32.6667	1.25349	41	1.29956
32.8333	1.26905	41.1667	1.29998
33	1.30073	41.3333	1.30037
33.1667	1.27934	41.5	1.30071
33.3333	1.26887	41.6667	1.30081
33.5	1.29216	41.8333	1.30112
33.6667	1.29398	42	1.30159
33.8333	1.28337	42.1667	1.30189
34	1.28904	42.3333	1.30248
34.1667	1.2907	42.5	1.30265
34.3333	1.2765	42.6667	1.30313
34.5	1.28182	42.8333	1.30374
34.6667	1.29371	43	1.30433
34.8333	1.27945	43.1667	1.30494
35	1.25917	43.3333	1.3058
35.1667	1.27231	43.5	1.30665
35.3333	1.2814	43.6667	1.3072
35.5	1.26914	43.8333	1.30785
35.6667	1.29017	44	1.30865
35.8333	1.29314	44.1667	1.30917
36	1.29691	44.3333	1.30969
36.1667	1.32446	44.5	1.31009
36.3333	1.29833	44.6667	1.31024
36.5	1.309	44.8333	1.31051
36.6667	1.28986	45	1.31093
36.8333	1.26887	45.1667	1.31143
37	1.30602	45.3333	1.31227
37.1667	1.28605	45.5	1.31264
37.3333	1.26824	45.6667	1.31282
37.5	1.3154	45.8333	1.31323
37.6667	1.28471	46	1.31311
37.8333	1.25952	46.1667	1.31356
38	1.29524	46.3333	1.31413
38.1667	1.28708	46.5	1.31415
38.3333	1.29126	46.6667	1.31454
38.5	1.28538	46.8333	1.31489
38.6667	1.30435	47	1.31524
38.8333	1.30024	47.1667	1.31543
39	1.33729	47.3333	1.31572
39.1667	1.31818	47.5	1.3157
39.3333	1.30404	47.6667	1.31578
39.5	1.31894	47.8333	1.31589
39.6667	1.31477	48	1.31638
39.8333	1.31235	48.1667	1.31657
40	1.28941	48.3333	1.31698
40.1667	1.30751	48.5	1.31759
40.3333	1.28504	48.6667	1.31781
40.5	1.31235	48.8333	1.318
40.6667	1.28741	49	1.31792
40.8333	1.29612	49.1667	1.31829
41	1.29384	49.3333	1.31877
41.1667	1.30072	49.5	1.31909
41.3333	1.28606	49.6667	1.31954
41.5	1.29684	49.8333	1.31993
41.6667	1.29327	50	1.32021
41.8333	1.2954	50.1667	1.32059
42	1.29412	50.3333	1.32124
42.1667	1.26456	50.5	1.32198
42.3333	1.28362	50.6667	1.32284
42.5	1.26932	50.8333	1.32338
42.6667	1.28193	51	1.32396
42.8333	1.2934	51.1667	1.32464
43	1.27381	51.3333	1.32492
43.1667	1.32759	51.5	1.32583
43.3333	1.27924	51.6667	1.32599
43.5	1.28095	51.8333	1.32678
43.6667	1.29356	52	1.32755
43.8333	1.30147	52.1667	1.32833
44	1.30562	52.3333	1.32886
44.1667	1.33167	52.5	1.32956
44.3333	1.3154	52.6667	1.32983
44.5	1.28916	52.8333	1.3304
44.6667	1.30825	53	1.33112
44.8333	1.30562	53.1667	1.33176
45	1.31463	53.3333	1.33227
45.1667	1.31785	53.5	1.33283
45.3333	1.31643	53.6667	1.3331
45.5	1.29639	53.8333	1.33342
45.6667	1.33252	54	1.33447
45.8333	1.31311	54.1667	1.33507
46	1.32518	54.3333	1.33551
46.1667	1.31785	54.5	1.33579
46.3333	1.31655	54.6667	1.33631
46.5	1.30952	54.8333	1.3367
46.6667	1.32933	55	1.33707
46.8333	1.29833	55.1667	1.33715
47	1.35627	55.3333	1.33767
47.1667	1.33088	55.5	1.33786
47.3333	1.30843	55.6667	1.338
47.5	1.33816	55.8333	1.33845
47.6667	1.30166	56	1.33878
47.8333	1.3119	56.1667	1.33929
48	1.32381	56.3333	1.33998
48.1667	1.29384	56.5	1.3405
48.3333	1.3414	56.6667	1.34111
48.5	1.33735	56.8333	1.34116
48.6667	1.34223	57	1.34145
48.8333	1.31373	57.1667	1.34166
49	1.30918	57.3333	1.34221
49.1667	1.32258	57.5	1.34286
49.3333	1.29484	57.6667	1.34339
49.5	1.30843	57.8333	1.34426
49.6667	1.33499	58	1.34469
49.8333	1.28941	58.1667	1.34478
50	1.29976	58.3333	1.34532
50.1667	1.33915	58.5	1.34577
50.3333	1.32346	58.6667	1.3459
50.5	1.3423	58.8333	1.34622
50.6667	1.30657	59	1.3464
50.8333	1.3382	59.1667	1.34667
51	1.3375	59.3333	1.34679
51.1667	1.34074	59.5	1.34723
51.3333	1.35484	59.6667	1.34716
51.5	1.36524	59.8333	1.34748
51.6667	1.34414	60	1.34736
51.8333	1.32754	60.1667	1.34773
52	1.34673	60.3333	1.34825
52.1667	1.34913	60.5	1.34863
52.3333	1.34158	60.6667	1.34882
52.5	1.34586	60.8333	1.34935
52.6667	1.33663	61	1.34943
52.8333	1.33915	61.1667	1.3499
53	1.32598	61.3333	1.35015
53.1667	1.35062	61.5	1.35081
53.3333	1.33981	61.6667	1.3514
53.5	1.3528	61.8333	1.35216
53.6667	1.34314	62	1.35269
53.8333	1.30392	62.1667	1.35325
54	1.30976	62.3333	1.35421
54.1667	1.30288	62.5	1.35507
54.3333	1.33007	62.6667	1.35565
54.5	1.3163	62.8333	1.35624
54.6667	1.29736	63	1.35668
54.8333	1.32609	63.1667	1.35758
55	1.32598	63.3333	1.35814
55.1667	1.32099	63.5	1.3591
55.3333	1.32338	63.6667	1.36002
55.5	1.32915	63.8333	1.36061
55.6667	1.33498	64	1.36131
55.8333	1.32581	64.1667	1.36173
56	1.31527	64.3333	1.36225
56.1667	1.36802	64.5	1.36319
56.3333	1.33333	64.6667	1.36347
56.5	1.35427	64.8333	1.36402
56.6667	1.35	65	1.3646
56.8333	1.32927	65.1667	1.36513
57	1.30446	65.3333	1.36599
57.1667	1.30446	65.5	1.36694
57.3333	1.32432	65.6667	1.36782
57.5	1.34414	65.8333	1.36849
57.6667	1.32506	66	1.36864
57.8333	1.34596	66.1667	1.36934
58	1.32512	66.3333	1.36987
58.1667	1.32494	66.5	1.37066
58.3333	1.33166	66.6667	1.37158
58.5	1.3602	66.8333	1.3724
58.6667	1.36788	67	1.37274
58.8333	1.35115	67.1667	1.37307
59	1.33747	67.3333	1.37361
59.1667	1.32683	67.5	1.37418
59.3333	1.35	67.6667	1.37485
59.5	1.32117	67.8333	1.37521
59.6667	1.36524	68	1.37564
59.8333	1.34398	68.1667	1.37544
60	1.3575	68.3333	1.37551
60.1667	1.35821	68.5	1.37575
60.3333	1.37192	68.6667	1.37589
60.5	1.35437	68.8333	1.37585
60.6667	1.37531	69	1.37572
60.8333	1.35872	69.1667	1.37567
61	1.37221	69.3333	1.37583
61.1667	1.3609	69.5	1.37589
61.3333	1.3725	69.6667	1.37575
61.5	1.35661	69.8333	1.37581
61.6667	1.37093	70	1.37599
61.8333	1.34474	70.1667	1.37635
62	1.34867	70.3333	1.37661
62.1667	1.40152	70.5	1.37693
62.3333	1.39241	70.6667	1.37647
62.5	1.3568	70.8333	1.3763
62.6667	1.35351	71	1.37649
62.8333	1.36946	71.1667	1.3768
63	1.35556	71.3333	1.37692
63.1667	1.34644	71.5	1.37725
63.3333	1.33747	71.6667	1.37785
63.5	1.35088	71.8333	1.37818
63.6667	1.375	72	1.37839
63.8333	1.34422	72.1667	1.37875
64	1.35354	72.3333	1.37935
64.1667	1.37186	72.5	1.37988
64.3333	1.3519	72.6667	1.38023
64.5	1.38168	72.8333	1.38052
64.6667	1.37563	73	1.38087
64.8333	1.35443	73.1667	1.38125
65	1.34673	73.3333	1.38182
65.1667	1.36641	73.5	1.3825
65.3333	1.36341	73.6667	1.38312
65.5	1.36869	73.8333	1.3832
65.6667	1.37403	74	1.38354
65.8333	1.375	74.1667	1.3838
66	1.38196	74.3333	1.38397
66.1667	1.35219	74.5	1.38415
66.3333	1.34336	74.6667	1.38475
66.5	1.34336	74.8333	1.38505
66.6667	1.34518	75	1.38565
66.8333	1.35219	75.1667	1.38622
67	1.35567	75.3333	1.38683
67.1667	1.35969	75.5	1.38741
67.3333	1.33333	75.6667	1.38822
67.5	1.35025	75.8333	1.3889
67.6667	1.38182	76	1.38953
67.8333	1.33418	76.1667	1.38969
68	1.38667	76.3333	1.39031
68.1667	1.35294	76.5	1.39051
68.3333	1.38168	76.6667	1.39069
68.5	1.37913	76.8333	1.39099
68.6667	1.38422	77	1.39147
68.8333	1.36896	77.1667	1.39163
69	1.39426	77.3333	1.39188
69.1667	1.35354	77.5	1.39219
69.3333	1.38422	77.6667	1.39268
69.5	1.36364	77.8333	1.39293
69.6667	1.39231	78	1.39323
69.8333	1.40933	78.1667	1.39366
70	1.41558	78.3333	1.39376
70.1667	1.40625	78.5	1.39397
70.3333	1.39898	78.6667	1.39395
70.5	1.40052	78.8333	1.39415
70.6667	1.39535	79	1.39409
70.8333	1.36041	79.1667	1.39407
71	1.38945	79.3333	1.39504
71.1667	1.36061	79.5	1.39539
71.3333	1.3866	79.6667	1.39609
71.5	1.38228	79.8333	1.39651
71.6667	1.42257	80	1.39698
71.8333	1.41299	80.1667	1.39726
72	1.38228	80.3333	1.39734
72.1667	1.39896	80.5	1.39782
72.3333	1.37692	80.6667	1.39779
72.5	1.37755	80.8333	1.3982
72.6667	1.40992	81	1.39844
72.8333	1.39535	81.1667	1.39836
73	1.38903	81.3333	1.39857
73.1667	1.41207	81.5	1.39891
73.3333	1.40314	81.6667	1.39861
73.5	1.41534	81.8333	1.39832
73.6667	1.39896	82	1.39799
73.8333	1.39267	82.1667	1.39776
74	1.39164	82.3333	1.39781
74.1667	1.35859	82.5	1.39788
74.3333	1.39474	82.6667	1.39827
74.5	1.39895	82.8333	1.39837
74.6667	1.40464	83	1.39826
74.8333	1.41667	83.1667	1.39826
75	1.41371	83.3333	1.39808
75.1667	1.39386	83.5	1.39795
75.3333	1.40103	83.6667	1.39818
75.5	1.40506	83.8333	1.39829
75.6667	1.39494	84	1.39854
75.8333	1.3934	84.1667	1.39881
76	1.38596	84.3333	1.39921
76.1667	1.36493	84.5	1.39955
76.3333	1.3445	84.6667	1.39982
76.5	1.35181	84.8333	1.40047
76.6667	1.38072	85	1.40126
76.8333	1.37226	85.1667	1.40142
77	1.36804	85.3333	1.40161
77.1667	1.3414	85.5	1.40194
77.3333	1.3701	85.6667	1.40272
77.5	1.375	85.8333	1.40316
77.6667	1.37871	86	1.40376
77.8333	1.34634	86.1667	1.40434
78	1.37838	86.3333	1.40513
78.1667	1.37531	86.5	1.40592
78.3333	1.40609	86.6667	1.40658
78.5	1.37164	86.8333	1.40705
78.6667	1.3806	87	1.40773
78.8333	1.35539	87.1667	1.408
79	1.375	87.3333	1.40854
79.1667	1.37592	87.5	1.40901
79.3333	1.38462	87.6667	1.40961
79.5	1.38168	87.8333	1.41022
79.6667	1.38861	88	1.41081
79.8333	1.40561	88.1667	1.4112
80	1.37129	88.3333	1.41122
80.1667	1.37157	88.5	1.41188
80.3333	1.41045	88.6667	1.41239
80.5	1.40452	88.8333	1.41255
80.6667	1.40712	89	1.41275
80.8333	1.40602	89.1667	1.41289
81	1.38107	89.3333	1.41316
81.1667	1.41687	89.5	1.41405
81.3333	1.41414	89.6667	1.4143
81.5	1.41058	89.8333	1.41482
81.6667	1.41562	90	1.41521
81.8333	1.42821	90.1667	1.41599
82	1.37073	90.3333	1.41678
82.1667	1.40299	90.5	1.41772
82.3333	1.4	90.6667	1.41845
82.5	1.39259	90.8333	1.41941
82.6667	1.39901	91	1.4202
82.8333	1.4125	91.1667	1.4208
83	1.37379	91.3333	1.4206
83.1667	1.40355	91.5	1.4214
83.3333	1.40152	91.6667	1.42167
83.5	1.4131	91.8333	1.42193
83.6667	1.41371	92	1.42254
83.8333	1.44051	92.1667	1.42287
84	1.40148	92.3333	1.42279
84.1667	1.41397	92.5	1.42343
84.3333	1.39702	92.6667	1.42391
84.5	1.39609	92.8333	1.42426
84.6667	1.40741	93	1.42489
84.8333	1.37101	93.1667	1.42545
85	1.41147	93.3333	1.42632
85.1667	1.42714	93.5	1.42669
85.3333	1.40049	93.6667	1.42704
85.5	1.39356	93.8333	1.42773
85.6667	1.42569	94	1.42864
85.8333	1.40199	94.1667	1.42917
86	1.40967	94.3333	1.4299
86.1667	1.39312	94.5	1.43051
86.3333	1.43544	94.6667	1.43138
86.5	1.41985	94.8333	1.43176
86.6667	1.43577	95	1.43223
86.8333	1.405	95.1667	1.43253
87	1.41814	95.3333	1.43327
87.1667	1.395	95.5	1.43394
87.3333	1.3934	95.6667	1.43431
87.5	1.45745	95.8333	1.43488
87.6667	1.42386	96	1.43474
87.8333	1.43117	96.1667	1.4348
88	1.42857	96.3333	1.43499
88.1667	1.42967	96.5	1.4354
88.3333	1.44987	96.6667	1.4358
88.5	1.42159	96.8333	1.43628
88.6667	1.43003	97	1.43657
88.8333	1.39589	97.1667	1.43678
89	1.41818	97.3333	1.43704
89.1667	1.40102	97.5	1.43728
89.3333	1.40204	97.6667	1.43771
89.5	1.41688	97.8333	1.43827
89.6667	1.42278	98	1.43857
89.8333	1.38228	98.1667	1.43895
90	1.37346	98.3333	1.43979
90.1667	1.38235	98.5	1.44063
90.3333	1.37592	98.6667	1.44111
90.5	1.3985	98.8333	1.44183
90.6667	1.39848	99	1.44216
90.8333	1.39698	99.1667	1.44252
91	1.40506	99.3333	1.4431
91.1667	1.38821	99.5	1.44357
91.3333	1.40452	99.6667	1.44436
91.5	1.39848	99.8333	1.44499
91.6667	1.401	100	1.44592
91.8333	1.41624	100.167	1.44632
92	1.41206	100.333	1.44704
92.1667	1.43038	100.5	1.44758
92.3333	1.42145	100.667	1.44805
92.5	1.43377	100.833	1.44855
92.6667	1.41975	101	1.4491
92.8333	1.39206	101.167	1.44958
93	1.41013	101.333	1.45025
93.1667	1.43073	101.5	1.45055
93.3333	1.39655	101.667	1.451
93.5	1.39098	101.833	1.45142
93.6667	1.401	102	1.45234
93.8333	1.41919	102.167	1.45332
94	1.41397	102.333	1.45374
94.1667	1.43577	102.5	1.45394
94.3333	1.43687	102.667	1.45417
94.5	1.42532	102.833	1.4545
94.6667	1.45685	103	1.45513
94.8333	1.44103	103.167	1.45546
95	1.45312	103.333	1.45587
95.1667	1.43959	103.5	1.4558
95.3333	1.40759	103.667	1.45599
95.5	1.40955	103.833	1.45663
95.6667	1.42239	104	1.45699
95.8333	1.43557	104.167	1.45737
96	1.44588	104.333	1.4577
96.1667	1.4402	104.5	1.45745
96.3333	1.42821	104.667	1.45744
96.5	1.40704	104.833	1.4579
96.6667	1.43766	105	1.45876
96.8333	1.4225	105.167	1.4593
97	1.42607	105.333	1.45998
97.1667	1.42532	105.5	1.46071
97.3333	1.42065	105.667	1.46156
97.5	1.43291	105.833	1.46205
97.6667	1.47028	106	1.46259
97.8333	1.44162	106.167	1.46287
98	1.46597	106.333	1.46298
98.1667	1.45038	106.5	1.46353
98.3333	1.49344	106.667	1.46383
98.5	1.5066	106.833	1.46369
98.6667	1.46475	107	1.46316
98.8333	1.47632	107.167	1.46302
99	1.49604	107.333	1.46283
99.1667	1.4712	107.5	1.46255
99.3333	1.45953	107.667	1.46267
99.5	1.39286	107.833	1.46291
99.6667	1.45383	108	1.46353
99.8333	1.43041	108.167	1.46373
100	1.42752	108.333	1.46418
100.167	1.47409	108.5	1.46457
100.333	1.44665	108.667	1.4648
100.5	1.4325	108.833	1.46542
100.667	1.46512	109	1.4655
100.833	1.46231	109.167	1.46596
101	1.43216	109.333	1.46632
101.167	1.45844	109.5	1.46729
101.333	1.46392	109.667	1.46758
101.5	1.4578	109.833	1.468
101.667	1.44836	110	1.46848
101.833	1.4625	110.167	1.46872
102	1.46954	110.333	1.46907
102.167	1.48446	110.5	1.46936
102.333	1.47837	110.667	1.46985
102.5	1.47462	110.833	1.47038
102.667	1.4715	111	1.47053
102.833	1.47959	111.167	1.47079
103	1.47342	111.333	1.47138
103.167	1.46667	111.5	1.47187
103.333	1.46649	111.667	1.47224
103.5	1.47826	111.833	1.47262
103.667	1.48579	112	1.47255
103.833	1.43182	112.167	1.47263
104	1.45063	112.333	1.47332
104.167	1.44332	112.5	1.47404
104.333	1.43	112.667	1.47474
104.5	1.45	112.833	1.4756
104.667	1.46891	113	1.47643
104.833	1.47028	113.167	1.47675
105	1.49735	113.333	1.47722
105.167	1.45088	113.5	1.47726
105.333	1.45137	113.667	1.47751
105.5	1.42157	113.833	1.47816
105.667	1.44221	114	1.47897
105.833	1.44361	114.167	1.47953
106	1.45823	114.333	1.48022
106.167	1.4467	114.5	1.48021
106.333	1.46094	114.667	1.4807
106.5	1.46667	114.833	1.48074
106.667	1.4578	115	1.48076
106.833	1.43	115.167	1.4807
107	1.44757	115.333	1.4814
107.167	1.43176	115.5	1.48138
107.333	1.43467	115.667	1.482
107.5	1.455	115.833	1.48241
107.667	1.45226	116	1.48284
107.833	1.46667	116.167	1.48309
108	1.46787	116.333	1.48311
108.167	1.49091	116.5	1.4832
108.333	1.4414	116.667	1.48279
108.5	1.48849	116.833	1.48278
108.667	1.46599	117	1.48245
108.833	1.47692	117.167	1.48258
109	1.47194	117.333	1.48233
109.167	1.48825	117.5	1.48257
109.333	1.46835	117.667	1.48231
109.5	1.45844	117.833	1.48264
109.667	1.4403	118	1.48288
109.833	1.47619	118.167	1.48324
110	1.43812	118.333	1.48325
110.167	1.48303	118.5	1.48328
110.333	1.49873	118.667	1.48316
110.5	1.46154	118.833	1.48267
110.667	1.43415	119	1.48251
110.833	1.45865	119.167	1.48312
111	1.46985	119.333	1.48309
111.167	1.48861	119.5	1.48337
111.333	1.48974	119.667	1.48349
111.5	1.48205	119.833	1.48327
111.667	1.44584	120	1.48321
111.833	1.45844	120.167	1.48351
112	1.47194	120.333	1.48372
112.167	1.445	120.5	1.48384
112.333	1.46036	120.667	1.48439
112.5	1.46939	120.833	1.48471
112.667	1.42079	121	1.48512
112.833	1.43842	121.167	1.48559
113	1.47449	121.333	1.48578
113.167	1.49361	121.5	1.48572
113.333	1.491	121.667	1.48552
113.5	1.491	121.833	1.48572
113.667	1.4987	122	1.4854
113.833	1.51015	122.167	1.48582
114	1.46954	122.333	1.48578
114.167	1.48711	122.5	1.48639
114.333	1.49871	122.667	1.4866
114.5	1.45202	122.833	1.48647
114.667	1.52083	123	1.48684
114.833	1.48062	123.167	1.48666
115	1.4797	123.333	1.48722
115.167	1.4534	123.5	1.48764
115.333	1.45137	123.667	1.48805
115.5	1.45636	123.833	1.48863
115.667	1.46835	124	1.48965
115.833	1.48354	124.167	1.49044
116	1.48371	124.333	1.49084
116.167	1.45408	124.5	1.49149
116.333	1.47436	124.667	1.49206
116.5	1.4757	124.833	1.49238
116.667	1.46565	125	1.49253
116.833	1.49737
117	1.50914
117.167	1.44041
117.333	1.51058
117.5	1.49869
117.667	1.52957
117.833	1.48718
118	1.50529
118.167	1.50646
118.333	1.47179
118.5	1.49735
118.667	1.49869
118.833	1.53333
119	1.53226
119.167	1.48958
119.333	1.49738
119.5	1.53846
119.667	1.52243
119.833	1.50392
120	1.50398
120.167	1.47135
120.333	1.49351
120.5	1.50131
120.667	1.52243
120.833	1.51316
121	1.51571
121.167	1.53316
121.333	1.50131
121.5	1.51724
121.667	1.5013
121.833	1.47558
122	1.51706
122.167	1.50266
122.333	1.49742
122.5	1.51309
122.667	1.45685
122.833	1.496
123	1.46457
123.167	1.46933
123.333	1.45128
123.5	1.5
123.667	1.44615
123.833	1.49354
124	1.47507
124.167	1.49868
124.333	1.47733
124.5	1.46791
124.667	1.47745
124.833	1.44935
125	1.44125
125.167	1.45524
125.333	1.47884
125.5	1.4517
125.667	1.49598
125.833	1.46272
126	1.50133
126.167	1.48187
126.333	1.47632
126.5	1.47757
126.667	1.44103
126.833	1.4712
127	1.44961
127.167	1.44501
127.333	1.496
127.5	1.45526
127.667	1.49733
127.833	1.50133
128	1.4677
128.167	1.47532
128.333	1.47644
128.5	1.47927
128.667	1.48438
128.833	1.5
129	1.49235
129.167	1.51036
129.333	1.46736
129.5	1.45758
129.667	1.46875
129.833	1.47368
130	1.5107
130.167	1.45932
130.333	1.54076
130.5	1.50535
130.667	1.53083
130.833	1.50802
131	1.48549
131.167	1.48947
131.333	1.50266
131.5	1.53699
131.667	1.52162
131.833	1.49468
132	1.50928
132.167	1.55833
132.333	1.54692
132.5	1.52316
132.667	1.54918
132.833	1.51075
133	1.5067
133.167	1.49081

## Sheet: Sfig_4D
2min_mass	2min_Prob. Density	15min_mass	15min_Prob. Density	30min_mass	30min_Prob. Density	60min_mass	60min_Prob. Density	110min_mass	110min_Prob. Density
1	0.884504	1	0.848959	1	0.81054	1	0.776495	1	0.749626
2	0.0842602	2	0.110559	2	0.139322	2	0.151753	2	0.147839
3	0.0237696	3	0.0265419	3	0.034777	3	0.0470103	3	0.05266
4	0.0059424	4	0.0093565	4	0.00896096	4	0.0140206	4	0.0210723
5	0.00137132	5	0.00362803	5	0.00469383	5	0.00329897	5	0.0142976
6	0.000152369	6	0.000954745	6	0.00106678	6	0.0028866	6	0.00527847
				7	0.000426712	7	0.00329897	7	0.00573566
				8	0.000213356	8	0.00123711	8	0.000914381
								9	0.000955943
								10	0.00112219
								11	0.000249377
								12	0.000166251
								13	0
								14	0
								15	8.31255e-05

[truncated: 5 more sheets: Sfig_5, Sfig_6, Sfig_8A, Sfig_7B, Stable1]
